# Supplementary material for: The Burden of Rheumatoid Arthritis: Findings from the 2019 Global Burden of Diseases Study and Forecasts for 2030 by Bayesian Age-Period-Cohort Analysis
Source: J Clin Med. 2023 Feb 6;12(4):1291. doi: 10.3390/jcm12041291 (PMC9959633; doi:10.3390/jcm12041291)
Supplement: Supplementary file 1 [file jcm-12-01291-s001.zip]

Archive with 1 entries (1 files):
- jcm-2157240-supplementary.pdf
